# Supplementary material for: Whole-Exome Sequencing in Family Trios Reveals De Novo Mutations Associated with Type 1 Diabetes Mellitus
Source: Biology (Basel). 2023 Mar 7;12(3):413. doi: 10.3390/biology12030413 (PMC10044903; doi:10.3390/biology12030413)
Supplement: Supplementary file 1 [file biology-12-00413-s001.zip]

Archive with 1 entries (1 files):
- biology-2155435-supplementary.pdf
